# Supplementary material for: Temperature limits for storage of extended boar semen from the perspective of the sperm's energy status
Source: Front Vet Sci. 2022 Aug 5;9:953021. doi: 10.3389/fvets.2022.953021 (PMC9388907; doi:10.3389/fvets.2022.953021)
Supplement: Supplementary file 1 [file Data_Sheet_1.zip]

Archive with 4 entries (4 files):
- Supplemental Figure 1.docx
- Supplemental Figure 2.docx
- Supplemental Table 1.docx
- Supplemental Table 2.docx
